# Supplementary material for: Behavioral and neurophysiological effects of electrical stunning on zebrafish larvae
Source: Lab Anim (NY). 2025 Jan 27;54(2):50–8. doi: 10.1038/s41684-024-01505-0 (PMC11790490; doi:10.1038/s41684-024-01505-0)
Supplement: Supplementary file 6 — Surface geometry stereolithography stl files for 3D-printing electrode frame and LED frame for the 2p setup. [file 41684_2024_1505_MOESM6_ESM.zip]

Archive with 4 entries (3 files):
- stl-files_2p_setup/
- stl-files_2p_setup/electrode_frame.stl
- stl-files_2p_setup/LED_cover.stl
- stl-files_2p_setup/main_plate.stl
