# Supplementary material for: Behavioral and neurophysiological effects of electrical stunning on zebrafish larvae
Source: Lab Anim (NY). 2025 Jan 27;54(2):50–8. doi: 10.1038/s41684-024-01505-0 (PMC11790490; doi:10.1038/s41684-024-01505-0)
Supplement: Supplementary file 7 — Surface geometry stereolithography stl files for 3D-printing electrode frame and exposure chamber for the free-swimming experiments. [file 41684_2024_1505_MOESM7_ESM.zip]

Archive with 6 entries (5 files):
- stl-files_free_swimming_setup/
- stl-files_free_swimming_setup/electrode_frame_without_net.stl
- stl-files_free_swimming_setup/electrode_frame_with_net.stl
- stl-files_free_swimming_setup/lid.stl
- stl-files_free_swimming_setup/outer_chamber.stl
- stl-files_free_swimming_setup/outer_chamber_BNC_lid.stl
